# Supplementary material for: Differential Gene Expression in Response to Salinity and Temperature in a Haloarcula Strain from Great Salt Lake, Utah
Source: Genes (Basel). 2018 Jan 22;9(1):52. doi: 10.3390/genes9010052 (PMC5793203; doi:10.3390/genes9010052)
Supplement: Supplementary file 1 [file genes-09-00052-s001.zip]

Archive with 7 entries (4 files):
- Submitted zipped supplementary/
- Submitted zipped supplementary/Supplementary Table 2.doc
- __MACOSX/
- __MACOSX/Submitted zipped supplementary/
- __MACOSX/Submitted zipped supplementary/._Supplementary Table 2.doc
- Submitted zipped supplementary/Supplementary Table1.doc
- __MACOSX/Submitted zipped supplementary/._Supplementary Table1.doc
